# Supplementary material for: Cross-Species Hepatic Metabolism of the Antileishmanial Chalcone NAT22 Generates Metabolites with Predicted Enhanced Affinity for the Parasite Target cTXNPx
Source: Pharmaceutics. 2026 May 27;18(6):664. doi: 10.3390/pharmaceutics18060664 (PMC13306700; doi:10.3390/pharmaceutics18060664)
Supplement: Supplementary file 1 [file pharmaceutics-18-00664-s001.zip]

Archive with 1 entries (1 files):
- pharmaceutics-4205652-supplementary.pdf
